# Supplementary material for: Application of Magnetized Ionized Water and Bacillus subtilis Improved Saline Soil Quality and Cotton Productivity
Source: Plants (Basel). 2024 Sep 2;13(17):2458. doi: 10.3390/plants13172458 (PMC11397375; doi:10.3390/plants13172458)
Supplement: Supplementary file 1 [file plants-13-02458-s001.zip]

Archive with 1 entries (1 files):
- plants-3143860-supplementary.pdf
